# Supplementary material for: Exploring the mechanism of JiGuCao capsule formula on treating hepatitis B virus infection via network pharmacology analysis and in vivo/vitro experiment verification
Source: Front Pharmacol. 2023 Jun 8;14:1159094. doi: 10.3389/fphar.2023.1159094 (PMC10285482; doi:10.3389/fphar.2023.1159094)
Supplement: Supplementary file 1 [file DataSheet1.xlsx]

## Sheet: Table S1
Exploring the mechanism of JiGuCao capsule formula on treating hepatitis B virus infection via network pharmacology analysis and in vivo/vitro experiment verification
Xu Cao 1, 2, †, Ningyi Zhang 1, †, Hening Chen 1, †, Wei Wang 1, 3, †, Yijun Liang 1, Jiaxin Zhang 1, 2, Ruijia Liu 1, Shuo Li 1, Yuhao Yao 1, Qian Jin 1, Ziwei Guo 1, Yue Chen 1, Yuanyuan Gong 1, Xiaoke Li 1, 2, *, Xiaobin Zao 1, 4, *, Yong’an Ye 1, 2, *
Table S1 The compositions of botanical and animal drug in JCF
Chinese Name	Accepted Scientific Name	Hyperlink
Mao Ji Gu Cao	Abrus melanospermus subsp. melanospermus [Fabaceae; Abri herba]	https://mpns.science.kew.org/mpns-portal/searchName?searchTerm=Abrus+mollis+Hance&nameType=all
Yin Chen	Artemisia capillaris Thunb. [Asteraceae; Artemisiae scopariae herb]	https://mpns.science.kew.org/mpns-portal/searchName?searchTerm=Artemisia+capillaris+Thunb.&nameType=all
Zhi Zi	Gardenia jasminoides J.Ellis [Rubiaceae; Gardeniae fructus]	https://mpns.science.kew.org/mpns-portal/searchName?searchTerm=Gardeniae+Fructus&nameType=all
San Qi	Panax notoginseng (Burkill) F.H.Chen [Araliaceae; Notoginseng radix et rhizoma]	https://mpns.science.kew.org/mpns-portal/searchName?searchTerm=Panax+Notoginseng&nameType=all
Bai Shao	Paeonia lactiflora Pall. [Paeoniaceae; Paeoniae radix alba]	https://mpns.science.kew.org/mpns-portal/searchName?searchTerm=Paeoniae+Radix+Alba&nameType=all
Niu Zhi	Origanum vulgare L. [Lamiaceae; Herba origani]	https://mpns.science.kew.org/mpns-portal/searchName?searchTerm=Origanum+vulgare+L&nameType=all
Gou Qi Zi	Lycium chinense Mill. [Solanaceae; Lycii fructus]	https://mpns.science.kew.org/mpns-portal/searchName?searchTerm=Lycii+Fructus&nameType=all
Da Zao	Ziziphus jujuba Mill. [Rhamnaceae; Jujubae fructus]	https://mpns.science.kew.org/mpns-portal/searchName?searchTerm=Ziziphus+jujuba+Mill&nameType=all
Ren Gong Niu Huang	Bovis calculus artifactus [Bos taurus domesticus Gmelin]	https://db.ouryao.com/yd2020/view.php?id=f10d6c064a
Zhu Dan FEN	Suis Fellis Pulvis [Sus scrofa domestica Brisson]	https://db.ouryao.com/yd2020/view.php?id=f05d4910bd

## Sheet: Table S2
Exploring the mechanism of JiGuCao capsule formula on treating hepatitis B virus infection via network pharmacology analysis and in vivo/vitro experiment verification
Xu Cao 1, 2, †, Ningyi Zhang 1, †, Hening Chen 1, †, Wei Wang 1, 3, †, Yijun Liang 1, Jiaxin Zhang 1, 2, Ruijia Liu 1, Shuo Li 1, Yuhao Yao 1, Qian Jin 1, Ziwei Guo 1, Yue Chen 1, Yuanyuan Gong 1, Xiaoke Li 1, 2, *, Xiaobin Zao 1, 4, *, Yong’an Ye 1, 2, *
Table S2 The metabolites of JCF on UHPLC-MS/MS analysis
Metabolite Name	Formula	Response	Neutral Mass (Da)	Mass Error (ppm)	Observed RT (min)	Adducts	Relative Amounts (%)
Cholic Acid	C24H40O5	2916780	408.288	1.5	27.4	-H	14.781
Deoxycholic Acid	C24H40O4	2386508	392.293	1.8	28.15	-H	7.332
3',4',7-Trihydroxyflavone	C15H10O5	1183779	270.053	-4.7	18.78	+H	5.759
Gallic Acid	C7H6O5	929866	170.022	1	6.93	-H	4.201
Pectolinarigenin	C17H14O6	678236	314.079	-3.5	26.45	+H	4.126
Oleanolic Acid	C30H48O3	666206	456.36	1.6	48.02	-H	4.126
Betulinic Acid	C30H48O3	666206	456.36	1.6	48.02	-H	3.812
Soyasaponin I	C48H78O18	615439	942.519	2.5	26.61	+H	2.35
Ginsenoside Rb1	C54H92O23	379464	1108.6	4.4	23.55	-H	2.346
(20R)-Ginsenoside Rg3	C42H72O13	378793	784.497	0.5	29.64	-H	2.318
Paeoniflorin	C23H28O11	374322	480.163	1.4	18.81	-H	1.915
Proline	C5H9NO2	309126	115.063	3.8	1.17	+Na	1.83
Genipin	C11H14O5	295535	226.084	1	15.18	-H	1.828
Arcapillin	C18H16O8	295158	360.084	2	19.08	-H	1.809
Ginsenoside Rd	C48H82O18	292068	946.55	1.9	25.27	-H	1.463
Ginsenoside Rh4	C36H60O8	236151	620.429	0.5	19.66	+H	1.298
Chlorogenic Acid	C16H18O9	209573	354.095	2.1	14.23	-H	1.227
Physcion	C16H12O5	198104	284.068	-4.1	21.45	+H	1.212
5-Hydroxymethylfurfural	C6H6O3	195752	126.032	-1	6.93	-H	1.139
Notoginsenoside R2	C41H70O13	183913	770.482	1.4	23.31	-H	1.065
Kaikasaponin III	C48H78O17	171875	926.524	1.6	27.31	-H	0.838
Dehydrosoyasaponin I	C48H76O18	135271	940.503	2.5	28.1	-H	0.784
23-Hydroxybetulinic acid	C30H48O4	126547	472.355	0.4	34.93	-H	0.749
20-O-Glucoginsenoside Rf	C48H82O19	120970	962.545	2.5	28.57	-H	0.737
Kaempferol 3,7-di-O-glucoside	C27H30O16	119064	610.153	2.7	14.86	-H	0.718
Ambrettolide	C16H28O2	115887	252.209	3.5	28.15	+Na	0.706
D-catechin	C15H14O6	114039	290.079	5.4	17.17	+Na	0.606
Guaiacol	C7H8O2	97765	124.052	4.6	18.65	+Na	0.541
3β-Hydroxy-11-oxoolean-12-en-28-oic acid	C30H46O4	87333	470.34	-1.5	27.68	+H	0.491
Protocatechuic Acid	C7H6O4	79213	154.027	0.9	12.26	-H	0.429
Cirsimaritin	C17H14O6	69202	314.079	7.5	16.37	+Na	0.422
Notoginsenoside Fa	C59H100O27	66124	1240.64	2.8	23.02	-H	0.407
Notoginsenoside R1	C47H80O18	65646	932.534	1.5	19.12	-H	0.406
Ginsenoside Rh1	C36H62O9	65473	638.439	6.1	49.01	+Na	0.373
Abrisapogenol G	C30H50O2	60261	442.381	-2.6	33.37	+H	0.353
Linoleic Acid	C18H32O2	56933	280.24	1.9	43.19	-H	0.344
Panaxydol	C17H24O2	55516	260.178	-6.4	31.39	+H	0.343
Azelaic Acid	C9H16O4	55408	188.105	1.6	18.84	-H	0.299
Decanoic Acid	C10H20O2	48209	172.146	0.5	31.39	+Na	0.295
Benzoylpaeoniflorin	C30H32O12	47566	584.189	7.8	22.47	-H	0.291
Liquiritigenin	C15H12O4	46983	256.074	5.6	20.82	+Na	0.268
Scoparone	C11H10O4	43345	206.058	-5.7	17.47	+H	0.254
Riboflavin	C17H20N4O6	41063	376.138	-2.5	4.79	-H	0.248
Ginsenoside Re	C48H82O18	40080	946.55	2.3	25.96	-H	0.245
z-1s,5R-β-pinen-10-yl-β-vicianoside	C21H34O10	39622	446.215	1.9	20.36	-H	0.24
Abrisapogenol C	C30H50O4	38826	474.371	-3	35.82	+Na, +H	0.233
Retinol	C20H30O	37658	286.23	-7.1	17.58	+H	0.212
Salicylic Acid	C7H6O3	34243	138.032	1.7	13.72	-H	0.204
Crocetin	C20H24O4	32883	328.168	2.4	30.78	-H	0.201
Gardenoside	C17H24O11	32411	404.132	-1.6	13	-H	0.196
Oxypaeoniflorin	C23H28O12	31649	496.158	1	14.41	-H	0.196
Abrisapogenol F	C30H48O2	31648	440.365	-3.3	27.28	+H	0.195
Paeonilactone B	C10H12O4	31562	196.074	-9.6	18.81	+H	0.147
Kaempferol 3-O-beta-D-glucoside	C21H20O11	23657	448.101	-0.4	16.46	+H	0.14
Benzyl Alcohol	C7H8O	22538	108.058	5.6	15.2	+Na	0.133
Abrisaponin I	C48H74O20	21464	970.477	1.7	23.31	-H	0.128
Chrysophanol	C15H10O4	20741	254.058	-5.3	20.62	+H	0.124
Paeoniflorigenone	C17H18O6	20091	318.11	-4.4	18.82	+H	0.117
Liquiritin Apioside	C26H30O13	18932	550.169	7.5	18.17	-H	0.117
Paeonilactone C	C17H18O6	18857	318.11	-2.1	15.74	+H	0.095
1-Galloyl-beta-glucose	C13H16O10	15269	332.074	3.1	12	-H	0.088
Ginsenoside RG1	C42H72O14	14144	800.492	0.9	19.66	-H	0.087
Trimethyltryptophan	C14H18N2O2	14041	246.137	-2.9	15.12	+Na	0.079
Panaxytriol	C17H26O3	12825	278.188	-5.9	30.6	+H	0.079
Benzoyloxypaeoniflorin	C30H32O13	12746	600.184	-2.6	11.41	-H	0.076
Butylated Hydroxytoluene	C15H24O	12273	220.183	-0.7	27.83	+Na	0.075
Elaidic Acid	C18H34O2	12053	282.256	1.7	45.76	-H	0.074
Betaine	C5H11NO2	11945	117.079	-9.9	1.12	+Na	0.073
Paeonilactone A	C10H14O4	11788	198.089	1	15.43	-H	0.069
Capillarisin	C16H12O7	11126	316.058	-2.7	18.54	+H	0.068
Adenosine	C10H13N5O4	11018	267.097	0	13.77	+H	0.068
Lactiflorin	C23H26O10	10982	462.153	-1.1	19.43	-H	0.066
Perillyl Alcohol	C10H16O	10713	152.12	0.1	25.05	+Na	0.066
Hexadecanoic Acid	C16H32O2	10655	256.24	2.6	45.11	-H	0.063
Phenylacetic Acid	C8H8O2	10245	136.052	0.7	15.22	-H	0.057
Methyl Gallate	C8H8O5	9273	184.037	2.7	13.45	-H	0.057
3,7-Dihydroxy-6-methoxyflavone	C16H14O5	9186	286.084	4	17.19	+Na	0.056
Abruquinone G	C18H18O8	9082	362.1	-1.3	16.11	+Na	0.052
Notoginsenoside Fe	C47H80O17	8336	916.54	1.5	28.57	-H	0.047
Geniposide	C17H24O10	7586	388.137	0	16.65	-H	0.047
Ginsenoside Rc	C53H90O22	7522	1078.59	4.2	24.39	-H	0.046
4-Hydroxyacetophenone	C8H8O2	7426	136.052	1	13.41	-H	0.043
Eupatolitin	C17H14O8	6909	346.069	-1.2	19.87	+H	0.043
Palbinone	C22H30O4	6880	358.214	2	25.91	-H	0.04
Abruquinone D	C19H22O8	6438	378.132	1.5	16.89	-H	0.038
Vitamin C	C6H8O6	6165	176.032	-1.1	1.24	-H	0.037
Benzoic Acid	C7H6O2	5984	122.037	1.7	15.41	-H	0.036
(S)-Indoximod (1-Methyl-L-tryptophan)	C12H14N2O2	5767	218.106	7.2	13.41	-H	0.035
Ethyl 3,4-dihydroxybenzoate	C9H10O4	5706	182.058	3.3	13.49	-H	0.034
Benzoyloxypaeoniflorin	C30H32O13	5486	600.184	2.2	23.35	-H	0.034
Scopoletin	C10H8O4	5418	192.042	-7.4	14.71	+H	0.031
Abruquinone B	C20H22O8	5066	390.132	4	17.37	-H	0

## Sheet: Table S3
Exploring the mechanism of JiGuCao capsule formula on treating hepatitis B virus infection via network pharmacology analysis and in vivo/vitro experiment verification
Xu Cao 1, 2, †, Ningyi Zhang 1, †, Hening Chen 1, †, Wei Wang 1, 3, †, Yijun Liang 1, Jiaxin Zhang 1, 2, Ruijia Liu 1, Shuo Li 1, Yuhao Yao 1, Qian Jin 1, Ziwei Guo 1, Yue Chen 1, Yuanyuan Gong 1, Xiaoke Li 1, 2, *, Xiaobin Zao 1, 4, *, Yong’an Ye 1, 2, *
Table S3 The metabolites of JCF medicated rat serum on UHPLC-MS/MS analysis
Metabolite Name	Formula	Response	Neutral Mass (Da)	Mass Error (ppm)	Observed RT (min)	Adducts	Relative Amounts (%)
Cholic Acid	C24H40O5	2605858	408.288	1.1	27.41	-H	47.775
Linoleic Acid	C18H32O2	1158415	280.24	1.4	43.16	-H	21.238
Deoxycholic Acid	C24H40O4	884865	392.293	0.7	28.15	-H	16.223
Elaidic Acid-1	C18H34O2	399624	282.256	0.8	45.72	-H	7.327
Hexadecanoic Acid	C16H32O2	226615	256.24	1.7	45.07	-H	4.155
Riboflavin	C17H20N4O6	41943	376.138	-0.7	15.4	+H, +Na	0.769
Geniposide	C17H24O10	30307	388.137	-2.5	15.16	+Na	0.556
Ambrettolide	C16H28O2	26669	252.209	2.4	28.15	+Na	0.489
3',4',7-Trihydroxyflavone	C15H10O5	20418	270.053	-6.9	18.8	+H	0.374
Panaxydol	C17H24O2	9648	260.178	-7.1	31.4	+H	0.177
Ethyl 3,4-dihydroxybenzoate	C9H10O4	8856	182.058	0.4	13.43	-H	0.162
Decanoic Acid	C10H20O2	6949	172.146	-0.3	31.4	+Na	0.127
Salicylic Acid	C7H6O3	5642	138.032	-1.3	18.91	-H	0.103
Physcion	C16H12O5	5361	284.068	-3.9	21.8	+H	0.098
Protocatechuic Acid	C7H6O4	4819	154.027	-0.2	15.63	-H	0.088
Ginsenoside Rb1	C54H92O23	3681	1108.6	3.6	23.57	-H	0.067
Crocetin	C20H24O4	3162	328.168	2.3	30.67	-H	0.058
Lactiflorin	C23H26O10	2707	462.153	1	19.66	-H	0.05
Guaiacol	C7H8O2	2267	124.052	2.7	18.72	+Na	0.042
Abrisaponin I	C48H74O20	2054	970.477	6.5	22.96	+H	0.038
Paeonilactone B	C10H12O4	1967	196.074	9.8	18.71	+Na	0.036
Chlorogenic Acid	C16H18O9	1394	354.095	1	14.2	-H	0.026
Azelaic Acid	C9H16O4	1210	188.105	1.1	18.84	-H	0.022

## Sheet: Table S4
Exploring the mechanism of JiGuCao capsule formula on treating hepatitis B virus infection via network pharmacology analysis and in vivo/vitro experiment verification
Xu Cao 1, 2, †, Ningyi Zhang 1, †, Hening Chen 1, †, Wei Wang 1, 3, †, Yijun Liang 1, Jiaxin Zhang 1, 2, Ruijia Liu 1, Shuo Li 1, Yuhao Yao 1, Qian Jin 1, Ziwei Guo 1, Yue Chen 1, Yuanyuan Gong 1, Xiaoke Li 1, 2, *, Xiaobin Zao 1, 4, *, Yong’an Ye 1, 2, *
Table S4 The target genes of metabolites in JCF
SwissTargetPredictiontarget gene	STITCH target gene
ABAT	LCP1
ABCB1	PLS3
ABCC1	PLS1
ABCG2	CD46
ABL1	HAGH
ACACB	ENSG00000259131
ACE	HAGHL
ACHE	ENO4
ACKR3	ENO2
ACP1	ENO3
ACPP	ENO1
ADA	CYBB
ADAM10	NOX1
ADAM17	DUOX2
ADAMTS4	NOX5
ADAMTS5	ACACA
ADK	PPWD1
ADORA1	SHISA4
ADORA2A	FOXRED1
ADORA2B	MAP3K2
ADORA3	MAP3K19
ADRA2A	MAP3K3
ADRA2B	PSAP
ADRA2C	DVL3
AGTR1	LCAT
AHCY	ATP6V1D
AHR	ACP5
AKR1A1	DVL2
AKR1B1	CYP7A1
AKR1B10	ALG8
AKR1C1	GDI1
AKR1C2	SELE
AKR1C3	GLP1R
AKR1C4	HMOX1
AKT1	CYP2E1
ALDH1A1	VCAM1
ALDH2	IL6
ALDH3A1	GSK3B
ALDH5A1	GSK3A
ALK	ENSG00000268643
ALOX12	PTGS2
ALOX15	PTGS1
ALOX5	ALB
ALOX5AP	XDH
ALPG	CAT
ALPL	IKBKB
AMD1	NPR1
AMPD2	SLC22A6
AMPD3	ACHE
AMY1A	BCHE
APEX1	LPP
APH1A	TRIP6
APH1B	RBKS
APP	ADK
AR	CES4A
ARG1	DHRS9
ASAH1	PRDM10
ASF1A	TSPO
ATM	ACTB
AURKA	ACTG1
AURKB	ACTR1B
AVPR1A	ACTR1A
AVPR2	GAPDH
AXL	CASP3
BACE1	TMPRSS11D
BCAT2	POLR2B
BCHE	GSR
BCL2	TPO
BCL2L1	SPICE1
BDKRB1	EPX
BMP1	LPO
BRAF	SDR42E2
BRD4	ST5
BRD9	TPM2
BTK	KCND2
CA1	DENND2C
CA12	DENND2D
CA13	DENND2A
CA14	SLC8A1
CA2	MYH6
CA3	CCL2
CA4	MAPK9
CA5A	ARNT
CA5B	EGLN3
CA6	HMOX2
CA7	ARNT2
CA9	P4HTM
CACNA2D1	P4HA1
CACNA2D2	P4HA3
CALCRL	NRSN1
CALM1	AKR1B1
CAMK2B	AKR1B10
CAMKK1	SLC2A1
CAMKK2	AKR1A1
CAPN1	SLC2A8
CARM1	SLC2A6
CASP1	SLC2A13
CASP3	SLC2A10
CASP7	WFDC2
CASP8	STMN4
CBR1	EDDM3A
CCKAR	EDDM3B
CCKBR	GPR64
CCNA1	GPR126
CCNA2	GPR112
CCNB1	RTN4RL1
CCNB2	TLE6
CCNB3	RBL2
CCNC	TARBP2
CCND1	SDHA
CCND2	ABCB4
CCND3	ABCB11
CCNE1	ABCB5
CCNE2	ABCB1
CCNT1	UGT1A9
CCR1	UGT1A6
CD38	UGT1A1
CD81	MITF
CDA	UGT2B15
CDC25A	UGT1A8
CDC25B	UGT1A3
CDC25C	UGT1A7
CDC45	UGT1A10
CDC7	DNMT1
CDK1	SLC47A1
CDK2	APOB
CDK3	PON1
CDK4	KIAA1149
CDK5	BACE1
CDK5R1	CSF2
CDK6	SLC22A11
CDK8	CA5A
CDK9	DAO
CES1	TAS1R2
CES2	PIPOX
CFD	DMGDH
CFTR	DDO
CHEK1	AARS
CHRM1	TAS1R3
CHRM2	DTD1
CHRM5	PRDX5
CHRNA7	GLYAT
CISD1	TGM4
CLK1	MAN2C1
CMA1	PRDM2
CNR1	SULT1A1
CNR2	SULT2A1
COMT	EXOSC10
CPB2	PAH
CPT1A	DECR1
CREBBP	NOS2
CRHR1	NOS3
CSF1R	NOS1
CSNK1A1	PPIG
CSNK1D	MTRR
CSNK1G1	POR
CSNK2A1	CYP2B6
CTSA	NDOR1
CTSB	GPT
CTSG	GPT2
CTSK	ZNF384
CTSL	CA12
CTSV	HSDL2
CXCL8	SCP2D1
CXCR1	SCP2
CXCR2	STOML1
CYP17A1	IPO7
CYP19A1	IPO8
CYP1A1	ST6GALNAC5
CYP1A2	ST3GAL1
CYP1B1	NLRP3
CYP24A1	ARL5B
CYP26A1	ARL4C
CYP26B1	ARL17B
CYP2C19	ENSG00000255863
CYP2C9	PBLD
CYP3A4	SLC25A37
CYP51A1	WRN
DAO	SLC25A28
DAPK1	PAM
DGAT1	ENSG00000266997
DHODH	MYO19
DNM1	MYO5A
DNMT3B	IQCB1
DOT1L	ALOX5
DPP4	MMP2
DRD2	TYR
DRD4	ATM
DUSP3	JUN
DYRK1A	UGT2B17
DYRK1B	GATA3
DYRK2	EIF2AK3
ECE1	MTHFD2L
EDNRA	MTHFD2
EDNRB	ARFIP2
EED	SOD2
EGFR	ARFIP1
EHMT1	DEGS2
EHMT2	PFN1
EIF2AK2	PFN2
EIF4H	CLRN1
ELANE	AKT1S1
ENPP2	DSTN
EPHA2	P4HA2
EPHX2	LZTS1
ERBB2	LEPRE1
ERBB4	SLC6A20
ERN1	P5CR2
ESR1	CLUAP1
ESR2	RB1
ESRRA	CD2BP2
ESRRB	CARNS1
EZH1	ACACB
EZH2	PPP1R3A
F10	LRRK2
F2	MAP1A
F3	PLAC8
FAAH	BBS9
FABP1	MVD
FABP2	FDFT1
FABP3	RHAG
FABP4	CKM
FABP5	CKB
FBP1	LSS
FDFT1	RTN4RL2
FFAR1	DAK
FFAR4	SLC7A11
FGF1	COG2
FGF2	UPP1
FGFR1	UPP2
FHIT	HMGCS1
FKBP1A	SLC25A3
FLT1	HMGCS2
FLT3	HMGCR
FNTA	ISPD
FNTB	IDI2
FOLH1	IDI1
FTO	RDH5
FUCA1	RLBP1
FUT7	RDH16
G6PD	RPE65
GAA	LRAT
GABBR1	RHO
GABRA1	BHMT
GABRA2	SLC6A12
GABRA3	BHMT2
GABRA5	AHCY
GABRB2	CHDH
GABRB3	SLC6A13
GABRG2	TLR4
GAPDH	NFE2L2
GBA	NQO1
GCGR	PPARA
GCK	NAMPT
GLO1	PTGIR
GLRA1	DCK
GLRA2	PNP
GLUL	DGUOK
GPBAR1	TK2
GPR139	ENSG00000260851
GPR35	MEFV
GPR88	FAT3
GRIA2	MDH2
GRIK1	IDO1
GRIK2	SIRT1
GRIN1	CTLA4
GRIN2A	FOXP3
GRK1	IDO2
GRK6	TNFRSF18
GRM1	ADO
GRM2	TNFSF18
GRM4	BIN1
GRM5	EIF2AK4
GSK3A	HSP90AA1
GSK3B	HSP90AB1
GSTK1	RAB3D
GUSB	ITM2B
HAO1	ZNF407
HCAR2	KIAA0101
HCK	AKR1E2
HCRTR1	CRYM
HCRTR2	RBM14-RBM4
HDAC1	GNAS
HDAC4	RABGGTA
HDAC5	NEK6
HDAC6	NEK7
HDAC7	NEK2
HDAC8	PRKCZ
HDAC9	ODC1
HIF1A	ENSG00000248919
HK1	PTCD1
HK2	ATF2
HMGCR
HNF4A
HPRT1
HPSE
HRAS
HSD11B1
HSD11B2
HSD17B1
HSD17B14
HSD17B2
HSD17B3
HSP90AA1
HSP90AB1
HSP90B1
HSPA1A
HSPA5
HSPA8
HTR2A
HTR2B
HTR2C
HTR6
HTR7
IARS
ICAM1
IDO1
IGF1R
IGFBP3
IKBKB
IKBKE
IL2
IL6
IL6ST
IMPDH1
IMPDH2
INMT
INSR
IRAK4
ITGAL
ITGAV
ITGB1
ITGB2
ITGB3
ITGB5
ITGB6
JAK1
JAK2
JAK3
JUN
KARS
KCNA3
KCNA5
KCNH2
KDM1A
KDM2A
KDM2B
KDM4C
KDM4E
KDM5A
KDM5B
KDM5C
KDM6B
KDR
KIT
KLK1
KLK2
KMT2A
KNG1
LCK
LDHA
LDHB
LGALS3
LGALS4
LGALS7
LGALS8
LGALS9
LGMN
LIMK1
LIPG
LRRK2
LSS
LTB4R
MAOA
MAOB
MAP2K1
MAP3K14
MAP3K5
MAP3K9
MAPK1
MAPK10
MAPK11
MAPK14
MAPK3
MAPK8
MAPK9
MAPKAPK2
MAPT
MARS
MCL1
MDM2
MDM4
MET
METAP2
MGAM
MGLL
MKNK1
MME
MMP1
MMP12
MMP13
MMP14
MMP16
MMP2
MMP3
MMP7
MMP8
MMP9
MPG
MPO
MTAP
MTNR1A
MTNR1B
MTOR
MYLK
NAAA
NAE1
NCSTN
NEK2
NEK6
NMUR2
NOS1
NOS2
NOTUM
NOX4
NPC1L1
NQO1
NQO2
NR1H2
NR1H3
NR1H4
NR1I2
NR1I3
NR3C1
NR3C2
NR4A1
NTRK1
NTRK2
NUAK1
NUDT1
ODC1
OGA
OPRD1
OPRK1
OPRL1
OPRM1
OXER1
P2RX1
P2RX3
P2RX7
P2RY1
P2RY11
PABPC1
PARG
PARP1
PARP3
PCSK7
PDCD4
PDE10A
PDE2A
PDE3A
PDE3B
PDE4A
PDE4B
PDE4C
PDE4D
PDE5A
PDE7A
PDGFRB
PDPK1
PFKFB3
PFKFB4
PGF
PGGT1B
PGR
PHF8
PI4KB
PIK3C3
PIK3CA
PIK3CB
PIK3CD
PIK3CG
PIK3R1
PIM1
PIM2
PIM3
PKN1
PLA2G10
PLA2G1B
PLA2G2A
PLA2G4A
PLA2G5
PLA2G7
PLAA
PLAU
PLEC
PLG
PLK1
PNMT
PNP
POLB
PPARA
PPARD
PPARG
PPIA
PPM1A
PREP
PRKAA2
PRKAB1
PRKAG1
PRKCA
PRKCB
PRKCE
PRKCG
PRKCH
PRKCQ
PRKDC
PRMT1
PRMT7
PRSS1
PSEN1
PSEN2
PSENEN
PTAFR
PTGDR
PTGDR2
PTGER1
PTGER2
PTGER3
PTGER4
PTGES
PTGFR
PTGIR
PTGS1
PTGS2
PTK2
PTP4A3
PTPN1
PTPN11
PTPN2
PTPN6
PTPRC
PTPRF
PTPRS
PYGL
RARA
RARB
RARG
RARS
RASGRP3
RBP4
RHOA
ROCK1
ROCK2
RORA
RORB
RORC
ROS1
RPS6KA1
RPS6KA2
RPS6KA3
RPS6KA5
RXRA
RXRB
RXRG
S1PR1
S1PR3
SAE1
SCD
SCN10A
SCN9A
SELE
SERPINA6
SERPINE1
SETD2
SETD7
SETDB1
SHBG
SHH
SIGMAR1
SIRT1
SIRT2
SLC16A1
SLC16A3
SLC22A12
SLC22A6
SLC27A1
SLC28A2
SLC28A3
SLC29A1
SLC33A1
SLC5A1
SLC5A11
SLC5A2
SLC5A4
SLC6A12
SLC6A2
SLC6A3
SLC6A4
SMO
SMS
SMYD2
SORD
SPHK1
SPHK2
SQLE
SRC
SRD5A1
SRD5A2
SREBF2
SRM
SSTR1
SSTR2
SSTR3
SSTR4
SSTR5
ST6GAL1
STAT3
STS
SUV39H1
SUZ12
SYK
TAAR1
TACR2
TACR3
TAS2R31
TBK1
TBXA2R
TBXAS1
TDP1
TERT
TGM1
TGM2
TGM3
THRA
THRB
TK1
TK2
TKT
TLR9
TMIGD3
TNF
TNKS
TNKS2
TOP1
TOP2A
TPMT
TRHR
TRPM8
TRPV1
TTR
TUBB1
TYR
UBA2
UGT2B7
VCAM1
VCP
VDR
VEGFA
VHL
WEE1
XDH
YWHAG

## Sheet: Table S5
Exploring the mechanism of JiGuCao capsule formula on treating hepatitis B virus infection via network pharmacology analysis and in vivo/vitro experiment verification
Xu Cao 1, 2, †, Ningyi Zhang 1, †, Hening Chen 1, †, Wei Wang 1, 3, †, Yijun Liang 1, Jiaxin Zhang 1, 2, Ruijia Liu 1, Shuo Li 1, Yuhao Yao 1, Qian Jin 1, Ziwei Guo 1, Yue Chen 1, Yuanyuan Gong 1, Xiaoke Li 1, 2, *, Xiaobin Zao 1, 4, *, Yong’an Ye 1, 2, *
Table S5 The target genes of CHB in 6 databases
DisGeNET	Genecards	PharmGKB	OMIM	MalaCards	NCBI gene
HLA-DPB1	TP53	HVBS4	CLLS3	AFP	HLA-DPB1
HLA-DPA1	CYBA	HVBS6	POMT1	AIP	HLA-DPA1
IFNA2	TNF	HBXIPP1	FAM69B	ALB	HLA-DRB1
CCN2	CYBB	HVBS7	NELFB	APOBEC3G	TNF
HLA-C	PTPRC	HVBS8	CUBN	ASGR1	HLA-DQB1
HP	IFNG	LAMTOR5	MBL2	ASGR2	IL6
UBE2L3	NCF2	HAVCR2	ERCC6	CPD	HLA-DQB2
MIR885	IL6	CLLU1OS	GOLGA7B	CREB1	TGFB1
MIR106B	IL10	FAM174A	SEC31B	CTLA4	HLA-C
CD40	HLA-B	CLLU1	BLNK	CXCL8	TP53
EHMT2	HLA-DRB1	IL10	DNAJB12	DDB1	HLA-DQA1
HLA-DOA	ATM	HAVCR1	BTAF1	DDX3X	IL10
TCF19	RAG1	CCDC85B	PSAP	F2	APOE
FCER1A	STAT1	TNF	FAM53B	FGL2	TLR4
CFB	LIPC	PKHD1L1	UNC5B	GGT1	CD274
HLA-DQB2	IFNA1	ANGPTL4	NFKB2	GPT	ESR1
HAVCR2	JAK3	BCL3	CHUK	HLA-DRB1	IL1B
IFNL3	CARD11	PPP1R3B	RELA	HVBS7	HIF1A
IFNG	ADA	LIPC	CCKBR	HVBS8	PDCD1
IFNA13	NFKB1	VCAM1	SMPD1	IFNA1	ACE
COL22A1	RAG2	VNN1	VEGFB	IFNA2	STAT3
IFNA1	ABL1	HEPACAM	FAM175B	IFNAR1	IFNG
FBL	NCF4	NCF1	RAG2	IFNAR2	IL17A
PAEP	APOB	NCF2	FAM111B	IFNB1	VDR
CXCL10	TGFB1	IL1B	CLPB	IFNG	MMP9
HLA-DRB1	BRAF	PDE5A	EBF3	IFNGR1	CRP
IL10	SMPD1	LTA	PPP2R5B	IL10RB	IL18
NOTCH4	BCR	HLF	DNAJB13	IL6	ADIPOQ
GPT	ALB	CCL5	FAM89B	LAMTOR5	ABCB1
CYP21A2	STAT3	CREB3L3	PLEKHB1	MBL2	IFNL3
LGALS3BP	NCF1	ADORA2B	APBB1	MIR17	NFKB1
NBAS	JAK2	PKHD1	SMAR	MIR21	CXCL8
TNF	MIR17	PCBD1	RAG1	MIR301A	GSTP1
HLA-DPA3	GPT	IL6R	PPP2R2D	MRC1	PPARG
EHMT2-AS1	MYC	THBS1	MUC5B	MX1	HMGB1
IL17A	IL4	IL6	HBXAP	MYC	HLA-B
IL6	CTLA4	FAF2	CLLS1	MYD88	EHMT2
TGFB1	CCND1	PAX6	IL18BP	NFKBIA	BCL2
MIR122	IL7R	VDL	TRB2	NR5A2	TLR2
IFNAR1	BCL2		TRB5	PIK3CA	UBE2L3
IL18	IKBKB		TRB3	PSMA7	HLA-G
CTLA4	CD19		CLLU1	PTMA	CCL2
TP53	IL1B		TRB6	RARB	PON1
STAT4	HFE		ALG10B	RBCK1	CCR5
PDCD1	SP110		DIP2B	RSF1	MMP2
MBL2	GATA2		TRB1	SLC10A1	SPP1
SLC10A1	CD40LG		FAM234B	SLC17A5	FOXP3
ALB	IKBKG		HELB	SON	CTLA4
IL2	ERCC6		CMTS	SRC	HLA-A
TLR3	BTK		KLRB1	STAT1	HFE
TLR4	PIK3CA		LDHB	STAT3	CD14
IL1B	MIR155		PLBD1	TGFB1	MIR21
TRBV20OR9-2	CXCL8		CLEC2B	TLR2	CYP2C19
ESR1	ABCB1		TAC3	TLR3	F2
HMGB1	FAS		VPS26B	TLR4	CXCL10
IL21	CD79A		IKIP	TNF	TLR9
TLR2	MIR122		APOBEC1	TP53	IL4
CD14	IFNA2		FAM118B	TRIM22	APOA1
LOC102724197	IFNL3		NFRKB		FAS
RBM45	CASP8		PEPB		MIF
HLA-DQA1	TLR4		RIMKLB		TLR3
PNPLA3	ZAP70		CLLU1OS		LGALS3
TNFAIP8L2	LOC106029312		IFNG		MAPK14
GGTLC1	CCR5		CLEC12B		AGT
STAT3	SERPINA1		BCL9L		TNFSF10
TLR7	CD40		CLLS5		JUN
GSTP1	BCL6		UBASH3B		NOS2
HFE	NFKB2		ATM		CFH
IL4	PRKCD		CRYAB		NLRP3
IL2RA	NFKBIA		PHLDB1		MIR146A
HLA-A	F2		TRB4		PNPLA3
CXCL8	MIR143		ABCB9		CCL5
ISG20	HLA-DQB1		BCL7A		MECP2
GGT2	MIR20A		CIDEB		IL2
MIR146A	AKT1		CLLD6		TIMP1
CD69	TERT		CLLS2		CCN2
GGTLC3	LPL		EDNRB		IL33
SLC17A5	MIR34A		FAM12B		RETN
IL21R	ABCB4		GCH1		AFP
MIF	KRAS		GOLGA8B		POU5F1
GGT1	INS		GZMB		TP73
IL23A	F9		HNF1A		FASLG
CD274	KIT		KATNBL1		PLAUR
GGTLC4P	RUNX1		MMAB		APOBEC3G
IFNL4	NAGLU		MYH7		DNMT1
GOLM1	GLB1		NFKBIA		DDX58
MMP9	RELA		NFYB		ADAMTS13
GGTLC5P	IL2		PDS5B		HAVCR2
CDR3	CR2		POLR3B		TNFAIP3
IFNAR2	CD81		POMT2		IL12B
FCGR3A	BLNK		POTEB		CHI3L1
AFP	MIR21		PPP2R3C		KIF1B
OPN1SW	EGFR		PPP2R5C		CD40
FCGR3B	BCL10		PPP2R5E		MICA
ROBO3	NPHP3		RAD51B		CNR1
APRT	HLA-A		RAD9B		PTX3
NCAM1	CHUK		RIC8B		IL12A
IL15	MIR223		RNASEH2B		IL21
IL22	PLCG2		SCARB1		PLAU
IFNB1	GBE1		MDDGA1		SOCS1
KIR2DL3	IL2RA		COBRA1		EPAS1
PLAAT4	DNM2		IFCR		TLR7
IFNGR1	CC2D2A		CKN2		ANGPT2
BGN	CD79B		MBL		NFKBIA
CXCR5	PTEN		SAP1		TNFRSF1B
FOXP3	PIK3R1		UNC5H2		SOCS3
KLRC1	CTNNB1		SEC31L2		IFNB1
LAG3	CFB		KIAA0140		IL22
MMP2	SYK		IKBKA		IL6R
SPP1	TLR2		SLP65		TIMP2
MEG3	VEGFA		C10orf132		CD209
SLC4A1	MMP1		TAFII170		WNT5A
IFI16	MIR29A		COE3		GC
MIR155	APOE		DJ10		CAT
MIR210	MMP9		ABRO1		AHSG
TLR9	MYD88		LYT10		KLRK1
MDM2	NLRP3		LL5A		GRIK1
STAT1	APC		VRF		AXL
MFAP1	EGF		MTVR		MTDH
LINC01194	FASLG		RSF1		IL23A
HLA-DQB1	MAPK1		GASR		ERBB4
MAVS	PIK3CD		SKD3		TNFRSF10B
IL17D	HLA-C		TSARG6		KRT18
LCN2	TNFRSF13C		BEDP		GZMB
HLA-B	IKZF1		NPD		PDGFB
TNFSF10	PKD1		ATA		BMP7
ARC	HAVCR2		NKRP1A		CD163
CP	PAX5		CRYA2		MIR210
LGALS9	MS4A1		NAAGS		IRF1
KLRK1	CRP		NFKB3		IL27
IL33	SCARB1		CLECSF2		NEAT1
ALDH2	CFTR		FVH		CXCR3
ERBB4	TFRC		FE65		STAT4
AIM2	CDKN2A		POIKTMP		HLA-E
CSF2	AFP		CLEC2		UBE4B
AGT	ABCB11		PHR1		GGT1
CNR1	CD4		STS1		IFIH1
SOCS1	RBCK1		AS3		COL3A1
CHI3L1	TNFSF13B		BCL7		STING1
ACE	MIR145		C13orf1		CP
IL18R1	SLC17A5		C15orf29		CNR2
CTNNB1	MIR203A		CD36L1		CIITA
ADIPOQ	TNFRSF13B		CMH1		PGD
CLTC	CRYAB		CTLA1		MIR125A
ADAR	CPT2		D13S25		IL32
IL27	SP140		DLEU8		IL1R1
NR3C1	XIAP		DYT5		PRF1
CNR2	B2M		G5PR		TNFSF12
GSTM1	CASP3		HDHB		TLR5
PPIP5K1	HLA-DPB1		HE3B		MX1
KLRC4-KLRK1	TET2		HSCR2		ABCC4
TGFA	TMEM67		IFG		CD276
TSC1	MIR106B		IKBA		SATB1
TSC2	MIR181A2		KCR1		IRS2
DDX58	GGT1		KIAA0855		CXCL9
GSTM3	NPPB		KIAA1463		IFI16
CD24	MBL2		KIAA1467		ZFP36
EBI3	HLA-DQA1		LDHBD		KIR3DL1
PINX1	HAVCR1		MDDGA2		MIR125B1
PRKAA1	ANK2		NKNB		IL16
KCTD9	PDGFRB		POTE15		LGALS3BP
PPARG	IL2RG		RAD51L1		KRT8
CD163	LMNA		RPC2		PDIA3
MS4A1	RASGRP1		T2R10		CFB
PRF1	ACE		T2R13		IFNGR1
VARS2	ETV6		T2R14		IFNAR1
MYDGF	TCF3		T2R7		GPT
RCOR3	MET		T2R8		C4A
MYOM2	TSC2		T2R9		ABCC6
CD247	CCL2		TCF1		TNFRSF6B
IL32	ALDOB		MDDGB1		APOBEC3B
UBE2Q1	RSF1		KIAA1182		RORA
PTGS2	HNF1A		IGS1		MIR132
NDRG2	IL13		COFS1		FCER1A
RETN	ICAM1		MBP1		KIR2DL3
PPARA	APOBEC3G		TAF172		IFNA2
POU5F1	PRKCB		FLJ0027		TCF19
APOBEC3B	PSAP		LRAP25		LIN28B
PIN1	MIR15A		MGCA7		IFNL4
ABCB4	HNF4A		HADDS		NLRP1
GHRL	MT-CYB		CVID10		AIM2
CMPK1	PDGFRA		KIAA0157		PDCD1LG2
WTAP	F13B		NFKBIKA		SOX11
ISYNA1	ERCC3		CILD34		MIR1-1
CD44	BRCA2		AGM4		PTGER2
ISG15	CD27		KPL1		SLC10A1
CD59	GZMB		CMCU		BGN
CDH1	TLR3		ABCDS		RORC
PCOLCE	IL17A		AICL		C2
PLA2G2A	MIR16-1		ALG10		APOBEC3A
ATG5	FOXP3		APRIN		ADIPOR2
TACR3	MALT1		AT1		RIPK3
UGT2B28	RPGRIP1L		C128		IL31
KRT20	APOA1		CLA1		ORM1
PON1	PTPN11		CSPB		ST2
CD28	MIR146A		CTPP2		KIR2DL1
SFXN1	RAF1		DBM		TNFRSF14
CD80	CD3D		EDAID2		BTLA
CD86	MTHFR		FLJ11712		KIR2DL2
ACP5	HNF1B		GDRM		GSTM3
PML	MTTP		HH10		IFNAR2
TM6SF2	PPARG		HPABH4B		KIR2DS4
CD34	HMOX1		IFI		LTBP1
UGT1A7	MAPK8		KIAA0638		TAPBP
TAP1	PKD2		KIAA1959		FSTL1
XRCC1	POLG		MDDGB2		CD69
ZAP70	IL18		MODY3		ANGPTL2
MBOAT7	TNFRSF1A		MPD1		TNFAIP8L2
POU5F1P4	LDHB		MDDGC1		PSMB9
KLRC4	IL21		CSB		TM6SF2
FZD7	CXCL10		MBL2D		LMAN1
CAT	BAX		MOT1		SLC10A2
GPT2	IFNB1		IKKA		IL34
XPO4	PNPLA3		CMD1II		TNFSF9
KRT88P	CTSB		MEGCANN		APOBEC3H
POU5F1P3	JAK1		AGS2		JMJD6
VEGFA	SLC10A1		CMD1S		MIR194-1
SP2	BIRC3		HDLQTL6		IL1F10
VDR	CSF3		HLD8		IFIT1
ADAM17	NRAS		IDDM20		PINX1
TGFBR3	IGH		IMD69		USP18
TIMP1	P2RX7		MDDGC2		EBI3
TIMP2	HRAS		P70		C9
TLR1	CYBC1		SPGF36		ACY1
TLR5	CCR6		WS4A		IL10RB
C2	MPO		LGMDR11		NLRC4
TXN	KRT18		ARMD5		MBOAT7
TEP1	LAMTOR5		MBPD		IL21R
C9	IL5		IKK1		ACVR2B
UQCRFS1	APBB1		CTRCT16		IL26
EIF3A	CXCR4		LGMDR14		CXCL6
GOLPH3	ADAR		SPMM		TANK
EIF3B	FADD		UVSS1		NLRX1
S100A9	AIRE		BPS2		KLRG1
S100A4	CDKN1A		MFM2		OAS3
RYR1	ICOS		SPMD		PCOLCE
APOBEC3G	SRC		POF11		VSIG4
RGN	GATA3		GLC3B		MAGT1
NMI	EIF2AK2		CTRC		ASCC3
TRAPPC1	BIRC5		C1QB		TEP1
CD1D	CASP10		TCEB3		BATF
HAMP	NPHP3-ACAD11		SDHB		VARS2
EP400	CYP1B1		CLCNKB		UBE2Q1
SEMA6A	IL1A		NR0B2		VPS53
S100A12	AICDA		ZYG11B		CEMIP2
SOCS3	LEP		DNAJB4		RCOR3
DLEU2	MAN2B1		BCL10		TKFC
EIF3J	JUN		ATP6V0B		SLC16A9
SELE	TSC1		GFI1		POLR3G
SERPINH1	CBL		POMGNT1		VCX
RIPK1	TAP2		ZMPSTE24		MIR1287
ERVK-6	PKHD1		NOTCH2NLB		CLEC18A
CXCL6	DCLRE1C		BCL9		NEWENTRY
CCL5	PDCD1		FAM189B
TNFSF9	ARSB		S100A9
CCL2	IFIH1		CD48
SCT	LBR		PBX1
TNFRSF6B	CIITA		FCRLB
SLC28A1	PTGS2		FAM72B
MBL3P	LYN		FAM20B
GSTM2	EPO		DPM3
ANGPTL2	BCL2L1		FCGR2A
SIRT1	MDM2		SEC16B
FN1	NR3C1		APOBEC4
JMJD6	TAP1		SEC22B
KIF1B	F5		ATP5PB
FOXC1	MAT1A		NCF2
MLXIP	NOTCH1		HIST2H2AB
FH	HLA-G		FREB
MARCHF8	FANCB		CD1A
F2	CREB1		RHBG
EPAS1	PDGFB		FAM124B
EIF5	TLR9		PTPRC
EIF4G1	HEXA		RALB
EIF4B	CD247		EFR3B
EGF	CCL5		BCL11A
DNMT1	GRB2		SGOL1
NQO1	CDKN3		GLC1B
NNT	CXCL12		PPP2R5A
CTAG1A	MKS1		CCR5
GSN	IL18BP		STAT1
MYLIP	FOXP1		RNPEP
GRN	ADIPOQ		TRNT1
GRB2	KRT8		LEFTB
ANGPT2	IFNAR2		TANK
CXCR3	FLT3		RNPEPL1
NEAT1	LDLR		REL
SIGLEC9	CD274		APOB
ZBTB11	IL7		ABCB6
CBLIF	RNASEH2B		SFTPB
GEM	EDNRB		CRYGB
VCX	INPP5E		HIST3H2BB
AGO1	CSF3R		CYBD1
FGF21	IGHM		COPD
PTPN22	ASGR2		RHOB
GAPDH	MIR221		F13B
MTOR	PSMB8		PLEKHB2
DCK	IL1RN		FAM128B
CYP27B1	CD38		ITPKB
CYP2C19	SOCS1		LBR
DSTN	HEXB		DNAJB2
ERVK-32	EDN1		ERCC3
ASCC3	CYP2D6		IKBKE
RALBP1	MAPK14		POLR1B
FGL2	ESR1		PPP3R1
MTCO2P12	MIR27A		ABCB11
TNFSF13B	IKBKE		INO80B
POLR3G	MIR107		ABCB10
CXCL13	MPL		DNAJB11
BATF	EP300		SEC24B
CDO1	SMAD4		NFKB1
TNIP1	FCER2		PPP2R2B
KLRG1	DDX3X		SMR3B
NAMPT	F8		KLKB1
MICA	LTA		NPPB
SPATA1	NOS3		FAM193B
MIR3613	NBN		SCARB2
USP18	MX1		NFKBIZ
IL17F	MIR424		PCDHGB5
CYP1A1	CYP3A4		IL7R
CYBB	IRF3		BDP1
BTLA	HVBS7		PCDHGB2
GPBAR1	THPO		DNAJB14
IL23R	GSTM1		FLNB
CTAG1B	MCL1		BDA1B
CST3	MIR181A1		HLA-B
IL34	CD80		FAM60B
MAPK14	CARMIL2		PHLDB2
CRP	HVBS8		PPP2R2C
CR1	TNFSF11		MGAT4B
SLCO6A1	NR5A2		PCDHGB4
COL3A1	BRCA1		PTPLB
ADH1B	REL		HAVCR1
APOA5	ASXL1		BANK1
ADCYAP1	TNFAIP3		NIPBL
NLRP3	MIR126		GYPB
MIR548J	AURKB		GATB
ICOS	PRKCA		TRB7
PAK3	HGF		SPTSSB
MIR30C2	CYP2E1		PCDHGB7
MIR30C1	FLNA		MZB1
MIR29A	PLCG1		HAVCR2
MIR214	RIPK1		APBB3
MIR196A2	MAOB		PDGFRB
MIR192	FN1		RGMB
MIR150	IGHG1		CLLS4
MIR143	IFNGR1		IL17RB
MIR132	F3		GMPPB
MIR125A	IGF1		ANK2
MIR106A	CD86		PCDHGB1
LTBR	CSF2		PCDHGB3
LTA	IL6R		TIFAB
LIPA	RAC2		PP2R3A
MIR675	HBB		CBLB
LGALS3	CDKN2B		MOCS2
LEPR	VAV1		BTLA
MIR99A	CDK4		FAM134B
MAP6	SH2D1A		ARSB
GEMIN4	DDX58		HEXB
IL20	TNFSF10		HUS1B
NOS2	BCL3		GABBR1
NFKBIA	RPS15		PCDHGB6
SERPINC1	IRF4		HNRNPAB
MYCN	LRBA		APBB2
MTTP	IFNAR1		CYB561D2
COX2	CD28		DNAJB8
PLF	ERBB2		RASL11B
MIR328	IGF2R		POL2RB
MOV10	CDH1		FAM13B
MMP3	SPINK1		EBF
CXCL9	PTPN22		FETUB
CD99	POT1		ABCB1
MHS2	MMP2		ABCB4
CIITA	HAMP		ABCB5
MBP	HSPB1		ABCB8
LEP	TIMP1		ALDOB
SFTA2	CSTB		APOBEC2
KRT8	MIR10A		BCL7B
IL1R1	FCGR2A		BLACE
IL1A	AXIN1		BRAF
IGHA1	CD44		C4A
APOE	CASP9		CARD11
APOC3	KMT2A		CFB
STING1	CDK1		CTEPH1
IBSP	IGLL1		CTSB
APOA1	CYCS		CYP21A2
XIAP	FOS		DNAJB5
HSPA1L	TRAF3IP2		DNAJB6
HOXD13	BCL11A		DNAJB9
HOXA10	XPO1		EBF2
HLA-G	STAT5B		EIF3B
HIF1A	GABBR1		ELAVL2
CD209	IL10RB		FAM110B
HGF	TREX1		FAM120B
GZMB	NEK8		FAM129B
IL1RN	MIR19A		FAM131B
FASLG	CD22		FAM149B
KLRD1	CXCR5		FAM82B
KLRB1	ALAD		FAM84B
KIR3DL1	TBK1		FKTN
KIR2DL1	SOCS3		FNBP1
SLC26A5	SOD1		GABBR2
GSTK1	TF		GLI3
EIF6	TTR		HLA-DPB1
ITGAE	CDK2		HOXA9
ABCC6	NOS2		HSP90AB1
IRF1	VDR		IFNGR1
AQP4	ABCC2		IGAT
TNFRSF9	MME		IKBKB
IL16	MTOR		LIN28B
IL10RB	MIR222		LTA
CXCR2	VCAM1		LTB
IL9	IL3		MICB
IL7R	IL21R		NCF1
TBX21	ABCB7		NFIB
	RB1		NFKBIE
	CD34		NFKBIL1
	ASGR1		NMBR
	MIR196A2		NPBWR1
	IL2RB		PAX5
	TYK2		PBX2
	ALOX5		PBX3
	POLG2		PPP2R2A
	FGFR1		PPP2R4
	AKT2		PPP2R5D
	IL17F		PPP3R2
	CEP290		PRDM1
	COL4A5		PRSS2
	CREBBP		PURB
	SPIB		RAD23B
	LIPE		RAD54B
	CAV1		RORB
	IFNL4		TAP1
	INSR		TAP2
	BACH2		TCEB1
	MVK		UNC13B
	MAVS		VPS13B
	GSTP1		CLCR
	PBX1		FACE1
	MICB		ATP6F
	SPP1		SHP
	CXCR3		SDH2
	SH2B3		MEB
	NR1H4		ATP5F1
	CFH		SEC22L1
	SRSF2		H2AB
	CAT		IMD37
	CLEC7A		CAGB
	SDHB		ZNF163
	GYS2		HLJ1
	HSP90AA1		FCRL2
	IRF8		IGFR2
	TNFRSF11B		PHA
	MIR195		LZTR2
	CD70		MTABC2
	GBA		CTIP1
	CD55		KIAA0953
	ZMPSTE24		BCM1
	CYP1A1		PAPA1
	MIR23B		CD45
	HMGB1		ARHB
	BLK		CALNB1
	ERCC1		TCS4
	SERPINE1		COTE1
	CCL3		MDDGC15
	WT1		SFTB3
	HIF1A		CAKUHED
	IL12RB1		FLDB
	PRF1		H2Bb
	RFXANK		LEFTY1
	TYMP		KLK3
	SAMHD1		MOZART2B
	RASSF1		C3orf57
	CFLAR		CMKBR5
	HLA-DPA1		KIAA1851
	ATP8B1		IL7RA
	VWF		DJ6
	PIK3CG		BSEP
	CALR		CDLS1
	ADRB2		CVID12
	CCL11		EVT2
	CBLB		HSAN2B
	CD14		CANDF7
	CD5		SMR1B
	LIPA		T2R1
	PNPLA2		101F6
	CYP1A2		SGO
	ALK		SS
	SMAD3		INAP
	PSMA7		LQT4
	COMT		MTABC3
	TICAM1		FLJ20706
	DGKE		HACD2
	MIR18A		SIFD
	PRKCZ		XPB
	CP		FE65L1
	STAT5A		PR52
	S100B		CRYG2
	INSL6		DCYTB
	WDR19		PET112
	CD8A		HEDJ
	CXCL13		ITRAF
	COL4A4		PR72
	ELANE		IL17BR
	IL17RA		CD36L2
	G6PD		SCT
	PTMA		HSJ1
	HADHA		ABBP1
	ALMS1		ABCB2
	BMP6		ABCB3
	C3		BCMP101
	PPIB		BF
	PARP1		BLIMP1
	NOD2		BNP
	GUSB		BSAP
	CPT1A		C4S
	MIR22		C5orf5
	TRAF6		C8orf72
	PTCH1		CARMA1
	MIR200B		CGD1
	SLC2A1		CPSB
	UGT1A1		CYP21
	MAPK3		DRAGON
	FCGR2B		EIF3S9
	CCKBR		FBP17
	ANXA5		FCMD
	STK11		FE65L2
	NPC1		GABABR1
	MIF		GPR51
	CDKN1B		GPR7
	FGF2		HAVCR
	ENG		HELN1
	THBD		HOX12
	TLR7		HOX1G
	UROD		HSPCB
	AGK		IKBE
	CASR		IMD27A
	ATP7B		IRIZIO
	AIP		KIAA0532
	SMARCB1		KIAA0773
	MT-ATP6		KIAA1045
	SERPINC1		MABC1
	NFE2L2		MACID
	EZH2		MDG1
	CCR7		MINERVA
	CCNA2		MPS6
	CYP2B6		MPTS
	IL4R		MRD35
	EDNRA		MRJ
	CHAT		NFKBIKB
	PRKCQ		NS7
	CYP2C9		OLF1
	SH3KBP1		PACAP
	CD3E		PAPA
	ITGB2		PDGFR
	MEFV		PGCC1
	RELB		PGY1
	SF3B1		PGY3
	DGAT1		PPP3RL
	MIR224		PTPA
	SEPSECS		RMD1
	TNFRSF8		RZRB
	RARB		SPDA1
	MOCS2		TFNR
	GFI1		TIM3
	CEL		TNFB
	FLNB		TNFC
	POU2AF1		TRY2
	HDAC9		UNC13
	GNB1		X5L
	MIR127		SDHIP
	IGHE		STE24
	IL1R1		CFAG
	PNP		MDDGB15
	NPM1		SCN2
	CCN2		MDDGA3
	PSMB9		BLAST1
	PTK2B		LCA
	PRMT7		PHASK
	KITLG		ARH6
	IL12A		FREB2
	PCSK9		LDLCQ4
	NOTCH2		RGPR
	HP		CD32
	PPARA		SPGP
	LEPR		TTD2
	CCND2		HSPF3
	SERPINA3		CTRCT39
	SLC25A13		CCCKR5
	HSPA4		MAIL
	TCF4		AOI
	BAK1		SMDP1
	FLT1		SSSPTB
	TYRP1		MCOPCB7
	MIR23A		MDDGA14
	COL1A1		PR130
	PLAU		PRL3
	MUC1		HMGA1L4
	PON1		EVI9
	IL15		DJ9
	TNFRSF10A		IMD31A
	ICOSLG		IL17RH1
	CUBN		SGO1
	FGA		RPEM
	RRM2B		ALL3
	IRF5		BANK
	CARD9		BIMP3
	TLR5		C4AD
	MIR181B1		CA21H
	MAP2K1		CBLP
	CPD		CCPG
	RAC1		CD127
	CETP		CMD1X
	RET		COH1
	TNFRSF1B		COXPD41
	LIG4		DEE59
	IFT140		DFNB112
	UNC13B		DJ4
	BCL2L11		EIG15
	HNRNPA1		G17
	KARS1		GBG
	IFT172		HSC40
	SELE		HSPC2
	CLDN1		HUB
	PRSS1		IBGC4
	SFTPC		IMD15B
	RNASEH2C		IMD27B
	TNFRSF11A		KIAA1931
	ITGAM		LIMPII
	NF1		MDR1
	FCGR3A		MDR3
	REN		MGC29506
	ABCC1		MOCODB
	TCL1A		MUNC13
	SOD2		PAPB
	SELL		PKKD
	TGFBR1		PRT1
	OCLN		PSF2
	TNFRSF17		RECEUP
	PRDM1		RING4
	ITGA4		SPTCL
	MUC5B		PGL4
	CENPB		MADB
	FKRP		SEC16S
	SON		RHOH6
	BDNF		FCRY
	CST3		MDDGB3
	H2AC18		FCHL2
	HLF		LAN
	RFX5		DSMA5
	DDB1		CAID
	MIR152		PFIC2
	BIRC2		IDDM22
	SLPI		IMD31B
	ERCC8		KIAA1809
	IRF7		ABBP2
	LCAT		ADMP
	APOBEC1		AHUS4
	PMS2		AMRF
	GCH1		HSP90B
	PNLIP		IBD13
	DOCK8		ICP3
	CD59		IKBZ
	SST		IMD15A
	GNAS		IMF1
	MIR125A		KIAA1838
	PHKA2		LGMDD1
	CR1		LGMDR13
	BGLAP		LRS1
	NPHP1		MDDGB14
	LCK		NDPLHS
	NPPA		PBII
	CD36		PPBL
	VAPB		PSF1
	VPREB1		RING11
	NR0B2		MC2DN4
	IRS1		MDDGC3
	DCDC2		IMD31C
	KIR3DL1		DUH3
	GATA1		BRIC2
	PRKCE		DILOS
	MMP3		MDDGC14
	ITGAL		ARMD14
	KRT19		BENTA
	CCK		CLCs
	APOL1		EPM4
	MIR25		MDDGA4
	HJV		PENTT
	S100A9		PKD6
	COL4A3		RP76
	CYP3A5		PSHK2
	CFI		CFBD
	SKIV2L		IMD11A
	AGTR1		KOGS
	TGFB2		LGMDR19
	ITK		MDDGB4
	NTRK1		LGMDR15
	SLC11A1		MDDGC4
	U2AF1		FAM98B
	ARAF		BUB1B
	RETN		PIGB
	ACTB		APH1B
	ELN		PPIB
	PRKD2		FEM1B
	MAOA		MEX3B
	DNMT1		NMB
	C4A		TCEB2
	TRAF3		TNFRSF17
	SLCO1B1		MRTFB
	PTK2		GPRC5B
	RASGRP2		APOBR
	GLI3		SLX1B
	DGUOK		FAM57B
	INVS		BCL7C
	TEK		FAM96B
	MAGT1		CYB5B
	PML		CLEC18B
	PDGFRL		KARS1
	LRRC56		DUXB
	PRKD1		MON1B
	TRIM22		FAM92B
	MIR199A1		CYBA
	MYB		LIPB
	JAG1		FAM101B
	ABCB6		UBB
	PLCB1		VTN
	PGR		UNC45B
	NCAM1		RASL10B
	C11orf65		HNF1B
	FIP1L1		GSDMB
	AGER		NAGLU
	CD72		DBF4B
	VAV2		HOXBAS1
	CYP7B1		BCL5
	ADA2		CYB561
	SREBF1		CSH2
	LIPG		SCN4A
	CASP1		CD300LB
	CCND3		MGAT5B
	MIR191		FAM195B
	TGFBR2		NPB
	PRKCG		CYBC1
	AGT		BCL2
	KLRK1		VPS4B
	AKT3		SERPINB4
	KDR		SERPINB3
	CYP2C19		SERPINB11
	APOBEC3F		SERPINB7
	SPI1		SERPINB2
	PSMB4		SERPINB8
	BAD		SAFB
	INPP5D		DNM2
	TRAF1		JUNB
	CALCA		ASF1B
	TRAF2		DNAJB1
	HOTAIR		SIN3B
	SELP		BCNP1
	CSF1		JAK3
	ITGB1		MEF2B
	MICA		RFXANK
	TTC21B		PBX4
	PRL		NFKBID
	SHC1		YIF1B
	BBS10		NFKBIB
	TRPC6		IFNL3
	SLC6A4		BLVRB
	SP1		CYP2B6
	EPHX1		BCL3
	FGB		LU
	MIR24-2		RELB
	POMC		FKRP
	JUNB		LIN7B
	C4B		LILRB3
	MIR132		LILRB5
	FAH		LILRB2
	IFI27		LILRB1
	MIR148A		LILRB4
	LEF1		SNRPB
	LMBRD1		EBF4
	CXCR2		CENPB
	MMAB		CHGB
	ACP5		SNRPB2
	TMEM216		SEC23B
	SDC1		BPIFB2
	NPHS2		BPIFB6
	RBP4		BPIFBP3
	GLA		BPIFB4
	STAT4		MAFB
	ERCC2		MMP9
	MIR142		FAM210B
	GSK3B		VAPBC
	ABCG2		IFNAR2
	MIR181B2		CRFB4
	STAT6		DOP1B
	HADHB		FAM3B
	RSAD2		RRP1B
	IL6ST		CSTB
	PLA2G6		GP1BB
	SIRT1		BUBR1
	IL12B		DEE80
	CCL4		CYPB
	CRKL		KIAA0396
	CLEC4M		RKHD3
	CYP27B1		ELOB
	OFD1		BCMA
	APOBEC3B		MKL2
	ALDH2		RAIG2
	CXCR1		APOB48R
	GAPDH		GIYD2
	TMEM231		MIP18
	PPP3R1		CYPB5M
	PTPA		KARS
	ITGB3		SRG1
	ARSA		CGD4
	MIR93		CFM1
	MIR181C		VNT
	IRAK4		SMUNC45
	PLCE1		RRP17
	AKAP13		TCF2
	CHGB		GSDML
	MTUS1		MPS3B
	RFXAP		DRF1
	TNFRSF10B		HOXB3OS
	CD69		ORTHYP2
	TERC		HYPP
	INHBB		TREM5
	LCN2		MCRIP1
	DZIP1L		PPL7
	PMM2		EROS
	TRB		SKD1
	FOXO1		SCCA2
	BTLA		SCCA1
	PLA2G7		MEGSIN
	RNASEH2A		PAI2
	EIF2AK3		PI8
	SERPINB1		HET
	PRTN3		CMTDIB
	MRC1		HSPF1
	FGF23		KIAA0700
	HSPA5		JAKL
	IGFBP3		IKBNS
	IVNS1ABP		KABAMAS
	SERPINB3		IKBB
	CTPS1		IL28B
	SGO1		BVRB
	NMB		CYP2B
	CPOX		AU
	CYP11B2		IREL
	CD46		MDC1C
	MAP3K7		VELI2
	SCARB2		LIR3
	IRF1		LIR8
	IRF2BP2		LIR2
	CDK6		LIR1
	FGL2		LIR5
	LTF		CCMS
	IL10RA		KIAA1442
	TNFSF12		SCG1
	MYO9B		CDAN2
	S100A8		BPIL1
	FCGR3B		BPIL3
	NPC2		RYA3
	SSB		RY2G5
	MPV17		KRML
	PITPNM1		CLG4B
	C1QB		C20orf108
	TTC7A		VAPB
	PPOX		IMD45
	CDSN		IBD25
	CCNB1		DOPEY2
	PC		KIAA0179
	APOC3		STFB
	GHR		BS
	HMGCR		MVA1
	CHEK2		OI9
	ACVRL1		CMTRIB
	FYN		KIAA0872
	VIM		CTRCT43
	DNMT3A		HNF2
	NFKBIL1		CMT2V
	TKT		ASKL1
	DLAT		NAC1A
	MECOM		IREM3
	PLCB3		C17orf62
	CD3G		PPKN
	NQO1		PLANH2
	XBP1		CAP2
	ANPEP		CMTDI1
	SCGB1A1		TRIP9
	MKI67		FLR
	TNFSF15		EFVM
	MSH2		BCAM
	CEBPB		IMD53
	ROCK1		LGMDR9
	SAR1B		MALS2
	TRAF3IP2-AS1		ILT5
	GCK		ILT4
	PRNP		ILT2
	HLA-DRA		ILT3
	CCL19		HEMPAS
	PEG10		MCTO
	ABCA1		MANDP2
	RPS6KB1		VAPC
	OPRM1		21orf5
	TNFSF13		NNP1L
	SLC4A1		EPM1
	IRAK1		BDPLT1
	RNASE3		DFNB89
	SQSTM1		MFM11
	DES		RCAD
	PLAT		HOKPP2
	TWNK		CGD5
	GM2A		PSS5
	APP		CMT2M
	CHGA		MDDGA5
	HSPD1		HL9
	LIN28B		MIR10
	TPO		MIR7
	ATRIP		HM18
	DYNC2H1		CWS7
	MYSM1		DURS3
	G6PC1		ALS8
	HTR2A		KIAA0933
	LRRC8A		PME
	GANAB		LEPID
	NTRK2		T2D
	CDKN1C		CMS16
	CRLF2		LCCS5
	ROCK2		MDDGB5
	MBP		CD85
	PLAUR		EPM1A
	DNAJB11		DEAPLE
	EDAR		ADTKD3
	PLG		MDDGC5
	NR1H2		ULD
	PI4KA		VPREB1
	TFR2		BCR
	SLC30A10		SMARCB1
	LOC110806263		VPREB3
	HFE-AS1		HMOX1
	MGMT		APOBEC3A
	NHEJ1		LARGE
	GSR		NCF4
	GSDMB		APOBEC3B
	PSORS1C1		APOBEC3F
	SERPINB9		APOBEC3D
	RAD23B		APOBEC3C
	NAT2		DNAJB7
	NPHP4		NAGA
	GH1		FAM109B
	NAMPT		APOBEC3G
	SLC2A2		APOBEC3H
	CYBRD1		MAGEB5
	ARHGAP45		FAM9B
	WAS		MAGEB4
	USH2A		MAGEB2
	SPN		MAGEB3
	IGF1R		MAGEB6
	GC		PPP2R3B
	ATP6V1B1		MAGEB10
	TIMP2		MAGEB17
	SDHD		FANCB
	RNF31		BCAP31
	PCNA		BHLHB9
	LIPF		CYBB
	IGF2		F9
	IL9		H2AB1
	ALPP		H2AB2
	NPR2		H2AB3
	PRKD3		IKBKG
	PLCB4		MAGEB1
	SLC40A1		MAGEB16
	NFKBIB		MAOB
	FBN1		NR0B1
	IFIT1		RRAGB
	VPREB3		XK
	UBB		ZXDB
	CCDC85B		IGI
	MILR1		CML
	GHRL		KIAA0609
	XDH		SNF5
	GSTT1		P40PHOX
	FBXW7		PHRBNL
	MIR150		HMOX1D
	E2F1		PHRBN
	ELOB		MDS019
	PDE4A		DJ5
	CXCL1		SES2
	CRH		ARP10
	IL33		DAM6
	APOC2		MAGEL1
	AHI1		DAX1
	DGAT2		PR48
	GLI1		FAAP95
	NGF		BAP31
	CDK9		CGDX
	BCAP31		H2AFB
	RASSF5		H2AFB1
	BCS1L		H2AFB2
	RECQL4		HEMB
	PRKDC		MCLDS
	IDO1		NEMO
	IL17RB		P60TRP
	IQCB1		RAGB
	MST1		VPREB
	NMBR		PHL
	CEACAM3		MDC1D
	TMEM237		INI1
	PCYT1A		CEM15
	SGMS1		IPIP27B
	STT3B		CGD3
	PLK1		HSC3
	IL11		FAAP90
	SMAD2		AHC
	DNAH8		AMCBX2
	ASS1		DAM10
	ITGAX		DXS1357E
	AKR1D1		FIP3
	PHKG2		H2ABBD
	RTEL1		KIAA1701
	LAT		THPH8
	CFHR1		ALL
	TLR1		RDT
	PTX3		FLJ12740
	MT-CO3		MDDGA6
	SGSH		AHX
	TSPO		DDCH
	TJP2		FLJ34064
	SLCO1B3		IMD34
	ITGA2		IP
	CD33		RTPS1
	ROR2		MDDGB6
	SAFB		EDAID1
	ARG1		SRXY2
	TGFA		MRD15
	SEC23B		IMD33
	KL		SWNTS1
	IL17RC		CSS3
	DNMT3B
	TBX21
	XRCC1
	UMOD
	NPB
	DMD
	SLC22A1
	CYB5R3
	MT-TL1
	ANGPT2
	TGFB3
	GSTM3
	KRT7
	DPP4
	MMP12
	TAC1
	GAA
	F7
	MIR9-1
	CTRC
	CKB
	VTN
	IRF9
	HDAC1
	SFTPD
	ETS1
	GAST
	HELLS
	CACNA1B
	APAF1
	CHIT1
	MUC5AC
	RARA
	DEPDC5
	LPA
	IGFBP1
	PTPN6
	KCNN4
	C2
	ACHE
	FOXO3
	GYPA
	MIR29C
	CHKA
	MECP2
	IRS2
	FGFR3
	SLC10A2
	HMBS
	TRMU
	SMARCA4
	AKR1B1
	CCL20
	CLDN6
	GFAP
	BSCL2
	HSD3B7
	TXN
	PIK3CB
	CD209
	NME1
	LMNB2
	RXRA
	EDN3
	AHR
	SKP2
	CXCL9
	MPZ
	PGM3
	PPIG
	AGXT
	SLC35C1
	SHH
	EPCAM
	LTBP2
	H19
	GRIN2B
	CNR1
	BMI1
	CD58
	PECAM1
	NPY
	CCNT1
	LPIN2
	ADAMTS13
	FABP1
	ENPP1
	LGALS3
	CLPB
	LMNB1
	CARD14
	NFIB
	CCR3
	GAL3ST1
	FECH
	RACGAP1
	IFT122
	KNG1
	MIR483
	IL1RAPL2
	SLC25A4
	KLRB1
	NR1I2
	MSH6
	PEBP1
	HSPB8
	CDC25A
	CYP2A6
	PVT1
	CBS
	TG
	GLUL
	AHSG
	TP63
	KSR1
	FGFR2
	ASAH1
	CXCL2
	POMT1
	MYO9A
	NEAT1
	CDIPT
	CDC42BPA
	SNCA
	LDHA
	GCG
	DCK
	HEPACAM
	RYR1
	LTBR
	TAPBP
	CANDF1
	GOLM1
	MAP3K14
	STAT2
	RUNX2
	SETD2
	PLA2G4A
	PTPN1
	PPIA
	ACADM
	VHL
	TFAM
	CCL21
	CD200
	P4HB
	CACNA1A
	TRPV4
	AR
	UNC13A
	CLDN9
	HPRT1
	SURF1
	GNB3
	ABCB9
	POLR2B
	FCRL3
	HSP90AB1
	UBASH3B
	MMP14
	GRIN2A
	HLA-DQA2
	MIR210
	BMP2
	GCLC
	APOBEC3A
	ERBB4
	GLIS3
	BLM
	HCK
	HOXA9
	ISG15
	AURKA
	SLAMF1
	PPARGC1A
	DGKA
	SCO2
	SEC61A1
	RAPGEF2
	TPMT
	SLC22A5
	SWAP70
	SEC24B
	APOH
	UGT1A7
	DGKQ
	ARPC1B
	PCBP2
	APOBEC2
	SAA1
	ENTPD1
	PIGB
	APOA5
	BCAM
	HSPA1A
	OTULIN
	ITCH
	PIK3C2A
	GAB2
	IL22
	MIR10B
	IGHV4-38-2
	DRD2
	ATRIP-TREX1
	CTSG
	CES1
	MALAT1
	MIR141
	PIK3R2
	LOC107133510
	HDAC2
	MT-ND1
	TCTN2
	HNMT
	HLA-DRB5
	PNLIPRP2
	CORO1A
	TTC37
	LMO2
	MIR17HG
	VIPR1
	RASA1
	CLCNKB
	UBE2B
	PYGB
	HLA-DMA
	HLA-E
	EIF2S1
	ZBTB24
	CTSD
	MAPT
	KDM4C
	PDE3B
	LOC106099062
	CARS2
	TRPC7
	SERPINB2
	BUB1B
	PDGFA
	ABCB10
	ERCC4
	TUG1
	TOP1
	ATP2C1
	CLCN6
	PMP22
	HSPA8
	FASN
	MARS1
	LBP
	TSLP
	MTM1
	HADH
	NBAS
	MMP7
	MLH1
	BST2
	CYP7A1
	F13A1
	PLTP
	TNS2
	RNASEL
	NPPC
	RTN4
	THBS1
	APOBEC3H
	MPI
	DGKB
	WDR35
	ANO5
	PTGS1
	POLR1C
	SERPINA6
	CD84
	TACR1
	NR1H3
	NEU1
	AXL
	GNMT
	PNKD
	CASP7
	CIDEB
	HCRT
	CHN1
	CHD7
	GDNF
	TYR
	BLVRB
	SGMS2
	B9D2
	MIR196A1
	SF3B2
	VCP
	AQP1
	MTR
	MIR34B
	WDR1
	NR0B1
	CANDN1
	ALAS2
	SOS1
	WNT5A
	PEX6
	PRSS2
	CAVIN1
	ATR
	HLA-DOA
	CCR4
	PIP4K2A
	BID
	TONSL
	RAB7A
	MYH9
	HULC
	RMRP
	MIR192
	MT-CO1
	SMN1
	PLA2G2A
	SCNN1A
	CFHR5
	MMP8
	RPS27A
	SLC37A4
	FLG
	PPP2R5C
	KCNJ11
	SCT
	RHOA
	TEC
	ADM
	B9D1
	SLC9A3
	MIR151A
	BCHE
	CX3CR1
	DDOST
	FAM13A
	ZNF341
	CYP8B1
	NOTCH3
	SERPINB4
	ADAM17
	MIR148B
	MLXIPL
	IFNGR2
	UBD
	SDHA
	BBIP1
	NCKAP1L
	MMACHC
	PRKN
	KLF6
	GPX1
	RPL5
	KLRC1
	CPB2
	LOC110006319
	CDC42BPG
	RALB
	SIGLEC5
	ABCC3
	APEX1
	MEG3
	VPS33B
	EIF3B
	BTG1
	MIR301A
	MIR31
	HNRNPAB
	PALB2
	STAC2
	ACTN4
	SDCCAG8
	MAPK10
	NOX1
	SMAD7
	CCL22
	HSPG2
	BBS12
	ABO
	PLB1
	SERPINB5
	COL1A2
	MEN1
	MIR125B1
	EPOR
	HTR1A
	PPP2R2B
	HLA-DQB2
	DSP
	IL16
	HTR3A
	PSEN1
	STAC3
	ARHGAP29
	MEF2C
	MRPS7
	IFT80
	STING1
	PTH
	BMPR2
	FCRL5
	APBB1IP
	TPP2
	LOX
	PF4
	TRAF3IP1
	BPIFB1
	CD1D
	ANGPT1
	HSPB11
	FETUB
	CFP
	UNC119B
	NLRP1
	AHCY
	RHOB
	GRN
	IDS
	CEACAM6
	HM13
	POLR2L
	POC1B
	CDC25C
	TGIF1
	F2RL1
	LRP5
	CFHR3
	CARD10
	UBE2L3
	HSPB2
	ENO2
	DLD
	CYP4B1
	ABCB5
	MIR30E
	UBC
	APOA2
	ABCC8
	TNFRSF9
	ACP1
	TRPV1
	ITPA
	SYP
	SLC3A2
	TH
	TNPO3
	ABCA3
	DPM3
	UNC45B
	SGK1
	MT-TK
	CRAT
	TWIST1
	ABCC4
	POLR2A
	ATP11A
	LIF
	CD24
	XK
	CSF1R
	OSM
	HLA-DOB
	TCF7L2
	ALPL
	POU2F2
	RPGR
	IDUA
	SLC6A3
	APRT
	TBX1
	NR1I3
	MIRLET7C
	WNT1
	DDB2
	MMP13
	MIR140
	CSPP1
	RAP1A
	IREB2
	HRH1
	TCTN3
	CCNE1
	CD52
	TNIP1
	EHMT2
	DNAH5
	EZR
	AGPAT2
	PYGL
	PTHLH
	GPR35
	CCR1
	NOS1
	SPARC
	ABCB8
	XRCC4
	CD2
	RAD54B
	ALG9
	F10
	FMO3
	SH2B1
	YAP1
	MGP
	ENO1
	VIP
	MIR34C
	SLC11A2
	ABCC6
	FGF7
	PTPN2
	H4-16
	KHK
	TYMS
	SETX
	ADH1B
	PNPLA6
	AREG
	PDX1
	BCL7A
	PTPN3
	CHI3L1
	LAIR1
	SIN3B
	UNG
	MYOC
	FTCD
	EIF4EBP1
	MIR29B1
	TAT
	POLD1
	CEP164
	ATP7A
	IFITM1
	EIF4E
	PDPK1
	ATG5
	SFTPA1
	TLR6
	HHEX
	CAPN3
	MAPK9
	RAD51
	COX5A
	IL18R1
	GNS
	TK2
	PDE5A
	CCL17
	UGCG
	CD1A
	CPA1
	LILRB4
	ACOX1
	CD37
	IL23A
	MTRR
	NFATC1
	CTSL
	SHB
	MIR96
	EPHA2
	TOR1B
	BDKRB2
	CXADR
	INF2
	CCR2
	KIF3B
	HLA-DMB
	NPHS1
	VEGFC
	FARSB
	TCTN1
	PKLR
	SERPINB8
	UROS
	MGAT5B
	EGR1
	DOK1
	GPX3
	HYOU1
	MIR30A
	TP73
	SLC2A4
	NR4A1
	DDIT3
	CD83
	COL3A1
	DNAJB1
	ANXA2
	SLC25A15
	PROM1
	ESR2
	PLEK
	GPC3
	TAB2
	GSN
	DPYD
	MIR214
	AK2
	RAD51B
	NTS
	CYP27A1
	FGF1
	SLC22A2
	GALC
	ABCG8
	PHB
	ACADS
	PLD1
	CDC42
	C1S
	HNRNPA2B1
	CYP19A1
	TRMT5
	EPHB2
	KCNB1
	MIR373
	CYP17A1
	GJB1
	GRP
	ACTA1
	TMPO
	BTNL2
	HTT
	FOXJ1
	TSHR
	MGAT4B
	DAXX
	IFT43
	UGT1A6
	STXBP2
	XRCC5
	SHBG
	LEPQTL1
	TGM2
	ATF4
	PPP3CA
	CSNK2A1
	SPTAN1
	MAP3K1
	CRK
	GAREM2
	DNASE1
	FAM53B
	LRRC8B
	TANK
	APOA4
	ADK
	NPHP3-AS1
	SOCS2
	CEACAM5
	RAD21
	IGKC
	PAX2
	CANX
	GAB1
	GPI
	SLAMF6
	LGALS9
	DEFB1
	PRDM16
	IDH1
	VPS4B
	NCL
	MB
	CLU
	NME2
	NR3C2
	ELK1
	ITGAE
	TOP2A
	DNAH11
	FHIT
	TP53COR1
	LACTB
	UCP2
	SNAI1
	TTN
	TNFSF4
	MMEL1
	MSN
	MIR24-1
	BECN1
	LAT2
	SLC7A7
	ATF6
	TINF2
	CRYAA
	HGSNAT
	GP1BB
	ABCG5
	ADIPOR2
	TIA1
	SLC3A1
	PRKCSH
	SCYL1
	MIR155HG
	UNC5B
	DDC
	FOXM1
	COG2
	BBS1
	AMBP
	NCOA3
	RPS26
	EPAS1
	GPS2
	IBTK
	TRIM25
	MIR204
	ACADVL
	ZNF423
	MFN2
	GRHPR
	SMN2
	FLT4
	HBG2
	EPHB4
	MIR182
	PKM
	BDKRB1
	WIPF1
	GP1BA
	BPIFB2
	IL23R
	ZEB2
	PARN
	GDF15
	UGT1A3
	CDH2
	DICER1
	SEC24C
	ETFA
	PLA2G2D
	PIK3R3
	DBH
	MIR15B
	ATP11C
	COL7A1
	TREM1
	TIMP3
	MPIG6B
	PAH
	TAC3
	ERBB3
	IL1RL1
	GRIN1
	DDX39B
	SEC22B
	SNRPN
	PLA2G1B
	CD300LB
	PCK1
	MYBL2
	AQP2
	MYH7
	PPBP
	BMP7
	CEP83
	RUNX3
	CYP11B1
	PDCD1LG2
	CEBPA
	DNAL1
	PARP9
	DUOX1
	CAMK2G
	RBPJ
	GAS5
	SOAT1
	CLEC3B
	KIAA0586
	CHEK1
	UCHL1
	ATP6V0B
	LGALS1
	CPQ
	TOP2B
	CSF2RA
	TGM1
	SERPINB12
	CD180
	FUT2
	TRAF5
	RPL11
	CD7
	FOXA2
	TCN1
	TNFRSF6B
	CLEC1B
	SLC12A2
	FCER1A
	DNAI1
	MT-ND6
	VKORC1
	ADH1C
	EPX
	ODC1
	CDKN2B-AS1
	FANCI
	GLI2
	POMGNT1
	PRKG1
	PIM1
	RIPK2
	ECE1
	LUC7L2
	HDC
	TBCD
	PEPD
	GADD45A
	MIR33A
	MITF
	FAM117B
	IL32
	UGT1A9
	PYCARD
	DLEU2
	MIR99A
	SRP54
	COL6A2
	TFAP2A
	IFT52
	PXN
	FGG
	UGT1A4
	CYP21A2
	UQCRFS1
	STMN1
	GARS1
	TRADD
	PHKB
	KIF1B
	FAM76B
	ACKR1
	XPNPEP3
	HLA-DRB3
	FANCC
	TMEM138
	DNAI2
	CHRM3
	PSTPIP1
	OTC
	LTB
	FH
	ATF2
	RORB
	TULP1
	MYCN
	GALNS
	DUOX2
	FTL
	IL3RA
	MEX3B
	LIFR
	KLHL6
	RPS28
	NOTCH4
	FKTN
	SLC12A3
	FCN2
	C5
	SFTPA2
	CLN6
	MSR1
	FAM3B
	HBEGF
	IFITM3
	MIR199B
	E2F2
	SOX9
	BMPR1A
	SLC1A2
	NOX4
	CACNA1C
	TLR10
	ATP10A
	BPIFB4
	ANGPTL3
	AVPR2
	AUTS2
	NFATC2
	NOD1
	SBDS
	NRG1
	MAN1B1
	MYH11
	ONECUT1
	ADORA2A
	CYP26B1
	BMP4
	H3-3B
	DKC1
	ACTG1
	DVL2
	CX3CL1
	NDUFS4
	MIR144
	ELAVL1
	HPX
	POR
	TRIM5
	MMAA
	MASP2
	NAGA
	CCDC40
	GJA1
	MIR92A1
	PEMT
	LAMP2
	PRKAA1
	DIABLO
	RPS6KA1
	BPIFB6
	PARK7
	C1QBP
	LTA4H
	KAT5
	COG6
	AVP
	BAG1
	NSD1
	TSG101
	ELOC
	HOXA13
	FAM135B
	MMUT
	DRD4
	TNFRSF4
	GTF2I
	CYLD
	CLCA4
	TLR8
	LOC105371046
	PMAIP1
	ANKS6
	CD244
	ACD
	KEAP1
	KLRD1
	PLSCR1
	YY1AP1
	MYO5B
	ENSG00000244255
	MT-ND5
	MIR338
	BRD4
	SLC22A4
	RNPEP
	DAPK1
	CREB3L3
	CFHR2
	EFR3B
	LITAF
	COX4I1
[truncated: 6,883 more rows]

## Sheet: Table S6
Exploring the mechanism of JiGuCao capsule formula on treating hepatitis B virus infection via network pharmacology analysis and in vivo/vitro experiment verification
Xu Cao 1, 2, †, Ningyi Zhang 1, †, Hening Chen 1, †, Wei Wang 1, 3, †, Yijun Liang 1, Jiaxin Zhang 1, 2, Ruijia Liu 1, Shuo Li 1, Yuhao Yao 1, Qian Jin 1, Ziwei Guo 1, Yue Chen 1, Yuanyuan Gong 1, Xiaoke Li 1, 2, *, Xiaobin Zao 1, 4, *, Yong’an Ye 1, 2, *
Table S6 The KEGG and GO results of OGEs and key genes in JCF
Targets type	Category	Term	Count	%	P Value
Putative-target genes in JCF	KEGG	hsa01100:Metabolic pathways	152	21.1994	4.77475e-07
		hsa05200:Pathways in cancer	95	13.2497	1.77728e-21
		hsa04080:Neuroactive ligand-receptor interaction	76	10.5997	1.41014e-20
		hsa04151:PI3K-Akt signaling pathway	68	9.48396	8.08705e-11
		hsa05205:Proteoglycans in cancer	56	7.81032	1.54658e-15
		hsa04015:Rap1 signaling pathway	49	6.83403	1.56663e-10
		hsa05206:MicroRNAs in cancer	49	6.83403	4.14178e-06
		hsa04024:cAMP signaling pathway	48	6.69456	6.14651e-11
		hsa04020:Calcium signaling pathway	46	6.41562	2.00684e-11
		hsa04014:Ras signaling pathway	46	6.41562	5.71141e-08
		hsa05203:Viral carcinogenesis	45	6.27615	7.58681e-09
		hsa04510:Focal adhesion	45	6.27615	8.87961e-09
		hsa04010:MAPK signaling pathway	44	6.13668	9.54675e-06
		hsa04068:FoxO signaling pathway	43	5.99721	2.93863e-14
		hsa05164:Influenza A	43	5.99721	3.84221e-10
		hsa04066:HIF-1 signaling pathway	42	5.85774	1.39091e-19
		hsa05161:Hepatitis B	42	5.85774	2.74027e-12
		hsa05166:HTLV-I infection	40	5.5788	0.000242192
		hsa04931:Insulin resistance	39	5.43933	7.64651e-15
		hsa04071:Sphingolipid signaling pathway	37	5.16039	9.19124e-12
	BP	GO:0007165~signal transduction	101	14.0865	7.27006e-12
		GO:0006468~protein phosphorylation	94	13.1102	4.96365e-38
		GO:0055114~oxidation-reduction process	94	13.1102	1.00293e-28
		GO:0045944~positive regulation of transcription from RNA polymerase II promoter	89	12.4128	1.84138e-11
		GO:0042493~response to drug	80	11.1576	2.4133e-40
		GO:0008284~positive regulation of cell proliferation	76	10.5997	6.36854e-24
		GO:0043066~negative regulation of apoptotic process	75	10.4603	6.75785e-24
		GO:0006954~inflammatory response	64	8.92608	5.54599e-21
		GO:0000122~negative regulation of transcription from RNA polymerase II promoter	56	7.81032	1.93507e-05
		GO:0045893~positive regulation of transcription, DNA-templated	54	7.53138	2.51158e-09
		GO:0007186~G-protein coupled receptor signaling pathway	53	7.39191	0.0151549
		GO:0010628~positive regulation of gene expression	51	7.11297	1.71403e-19
		GO:0008285~negative regulation of cell proliferation	51	7.11297	5.21075e-12
		GO:0046777~protein autophosphorylation	47	6.55509	2.00356e-24
		GO:0001666~response to hypoxia	44	6.13668	1.16879e-21
		GO:0008283~cell proliferation	44	6.13668	1.61296e-09
		GO:0070374~positive regulation of ERK1 and ERK2 cascade	40	5.5788	6.83825e-18
		GO:0043065~positive regulation of apoptotic process	39	5.43933	1.79906e-09
		GO:0032496~response to lipopolysaccharide	38	5.29986	3.14933e-17
		GO:0035556~intracellular signal transduction	38	5.29986	9.7315e-06
	CC	GO:0005886~plasma membrane	284	39.6095	1.20058e-25
		GO:0005829~cytosol	278	38.7727	5.77572e-40
		GO:0005737~cytoplasm	264	36.8201	9.93621e-07
		GO:0005634~nucleus	253	35.2859	0.000655879
		GO:0016021~integral component of membrane	225	31.3808	0.0390547
		GO:0070062~extracellular exosome	205	28.5914	3.7135e-20
		GO:0005654~nucleoplasm	187	26.0809	2.50948e-14
		GO:0016020~membrane	161	22.4547	2.23056e-15
		GO:0005887~integral component of plasma membrane	137	19.1074	1.84454e-23
		GO:0005615~extracellular space	103	14.3654	7.36078e-11
		GO:0005739~mitochondrion	90	12.5523	4.51778e-07
		GO:0005789~endoplasmic reticulum membrane	74	10.3208	4.28024e-10
		GO:0048471~perinuclear region of cytoplasm	63	8.78661	1.33084e-11
		GO:0005783~endoplasmic reticulum	63	8.78661	7.67471e-07
		GO:0009986~cell surface	60	8.3682	1.18574e-12
		GO:0043231~intracellular membrane-bounded organelle	56	7.81032	3.25464e-10
		GO:0005925~focal adhesion	47	6.55509	2.93717e-11
		GO:0005794~Golgi apparatus	45	6.27615	0.0461004
		GO:0043234~protein complex	38	5.29986	2.62605e-06
		GO:0045121~membrane raft	37	5.16039	3.78304e-14
	MF	GO:0005515~protein binding	472	65.8298	1.4552e-14
		GO:0005524~ATP binding	157	21.8968	1.89565e-27
		GO:0008270~zinc ion binding	90	12.5523	3.94652e-08
		GO:0004672~protein kinase activity	80	11.1576	6.25674e-35
		GO:0042803~protein homodimerization activity	74	10.3208	6.21549e-12
		GO:0004674~protein serine/threonine kinase activity	71	9.90237	2.43516e-26
		GO:0019899~enzyme binding	66	9.20502	1.02117e-25
		GO:0042802~identical protein binding	66	9.20502	2.96105e-08
		GO:0016301~kinase activity	53	7.39191	7.36874e-23
		GO:0019901~protein kinase binding	53	7.39191	4.16278e-14
		GO:0046982~protein heterodimerization activity	45	6.27615	5.51547e-07
		GO:0005102~receptor binding	42	5.85774	4.74088e-09
		GO:0043565~sequence-specific DNA binding	40	5.5788	0.000375629
		GO:0016491~oxidoreductase activity	38	5.29986	2.63804e-14
		GO:0003682~chromatin binding	38	5.29986	4.3683e-06
		GO:0008134~transcription factor binding	37	5.16039	4.14593e-09
		GO:0020037~heme binding	36	5.02092	2.89628e-18
		GO:0008144~drug binding	34	4.74198	1.44149e-25
		GO:0004713~protein tyrosine kinase activity	34	4.74198	6.91175e-17
		GO:0003707~steroid hormone receptor activity	30	4.1841	2.09639e-25
Key genes in JCF	KEGG	hsa05200:Pathways in cancer	8	80	6.14617e-08
		hsa05206:MicroRNAs in cancer	6	60	1.31769e-05
		hsa05219:Bladder cancer	5	50	1.33959e-07
		hsa05205:Proteoglycans in cancer	5	50	7.79203e-05
		hsa05134:Legionellosis	4	40	3.71569e-05
		hsa04668:TNF signaling pathway	4	40	0.000287139
		hsa05161:Hepatitis B	4	40	0.000702069
		hsa05202:Transcriptional misregulation in cancer	4	40	0.00105998
		hsa04151:PI3K-Akt signaling pathway	4	40	0.00837782
		hsa05120:Epithelial cell signaling in Helicobacter pylori infection	3	30	0.00321927
	BP	GO:0043066~negative regulation of apoptotic process	6	60	1.64584e-06
		GO:0042493~response to drug	4	40	0.00045517
		GO:0008284~positive regulation of cell proliferation	4	40	0.00157447
		GO:0045944~positive regulation of transcription from RNA polymerase II promoter	4	40	0.0128005
		GO:0046677~response to antibiotic	3	30	0.000125607
		GO:0045429~positive regulation of nitric oxide biosynthetic process	3	30	0.000227977
		GO:0048661~positive regulation of smooth muscle cell proliferation	3	30	0.000444757
		GO:0050679~positive regulation of epithelial cell proliferation	3	30	0.000444757
		GO:0051384~response to glucocorticoid	3	30	0.000521926
		GO:0043154~negative regulation of cysteine-type endopeptidase activity involved in apoptotic process	3	30	0.000588018
	CC	GO:0005615~extracellular space	6	60	0.000214421
		GO:0043234~protein complex	3	30	0.0165231
		GO:0005737~cytoplasm	7	70	0.0200716
		GO:0005576~extracellular region	4	40	0.0385446
	MF	GO:0019899~enzyme binding	4	40	0.000585019
		GO:0005515~protein binding	10	100	0.00279408
		GO:0042802~identical protein binding	4	40	0.0059776
		GO:0031625~ubiquitin protein ligase binding	3	30	0.00958316
